# Supplementary material for: Association of Dietary Patterns with MRI Markers of Hepatic Inflammation and Fibrosis in the MAST4HEALTH Study
Source: Int J Environ Res Public Health. 2022 Jan 16;19(2):971. doi: 10.3390/ijerph19020971 (PMC8775335; doi:10.3390/ijerph19020971)
Supplement: Supplementary file 1 [file ijerph-19-00971-s001.zip]

Archive with 1 entries (1 files):
- ijerph-1506047-supplementary.pdf
